# Supplementary material for: The Effect of Diet on Vascular Aging: A Narrative Review of the Available Literature
Source: Life (Basel). 2024 Feb 17;14(2):267. doi: 10.3390/life14020267 (PMC10890697; doi:10.3390/life14020267)
Supplement: Supplementary file 1 [file life-14-00267-s001.zip]

Archive with 1 entries (1 files):
- life-2804321-supplementary.pdf
